# Supplementary material for: Predicting transcription factor binding sites using local over-representation and comparative genomics
Source: BMC Bioinformatics. 2006 Aug 31;7:396. doi: 10.1186/1471-2105-7-396 (PMC1570149; doi:10.1186/1471-2105-7-396)
Supplement: Additional File 1 — muscle gene set. list of RefSeq identifiers of human genes that have skeletal-muscle-specific expression. [file 1471-2105-7-396-S1.seq]

> -2000 bp upstream sequences

NM_184041 #hg18:chr16:29982544:29984544
NM_001927 #hg18:chr2:219989342:219991342
NM_002479 #hg18:chr1:201323788:201321788
NM_079422 #hg18:chr2:210878583:210876583
NM_003281 #hg18:chr1:199659496:199657496
NM_000257 #hg18:chr14:22975311:22973311
NM_002471 #hg18:chr14:22949323:22947323
NM_001100 #hg18:chr1:227638465:227636465
NM_005159 #hg18:chr15:32877152:32875152
