# Supplementary material for: Predicting transcription factor binding sites using local over-representation and comparative genomics
Source: BMC Bioinformatics. 2006 Aug 31;7:396. doi: 10.1186/1471-2105-7-396 (PMC1570149; doi:10.1186/1471-2105-7-396)
Supplement: Additional File 2 — NF-κB gene set. list of RefSeq identifiers of human Rel/NF-κB target genes. [file 1471-2105-7-396-S2.seq]

>-2000 bp upstream sequences

NM_000040 #hg18:chr11:116203833:116205833
NM_000043 #hg18:chr10:90738267:90740267
NM_000073 #hg18:chr11:117718310:117720310
NM_000074 #hg18:chrX:135556001:135558001
NM_000118 #hg18:chr9:129658804:129656804
NM_000201 #hg18:chr19:10240778:10242778
NM_000367 #hg18:chr6:18265352:18263352
NM_000417 #hg18:chr10:6146277:6144277
NM_000450 #hg18:chr1:167971802:167969802
NM_000546 #hg18:chr17:7533641:7531641
NM_000567 #hg18:chr1:157953002:157951002
NM_000575 #hg18:chr2:113261441:113259441
NM_000576 #hg18:chr2:113312826:113310826
NM_000577 #hg18:chr2:113589940:113591940
NM_000579 #hg18:chr3:46384636:46386636
NM_000584 #hg18:chr4:74823138:74825138
NM_000586 #hg18:chr4:123599329:123597329
NM_000590 #hg18:chr5:135261414:135259414
NM_000593 #hg18:chr6:32931725:32929725
NM_000594 #hg18:chr6:31649328:31651328
NM_000595 #hg18:chr6:31646071:31648071
NM_000600 #hg18:chr7:22731344:22733344
NM_000610 #hg18:chr11:35114992:35116992
NM_000625 #hg18:chr17:23153681:23151681
NM_000636 #hg18:chr6:160036342:160034342
NM_000639 #hg18:chr1:170892807:170894807
NM_000641 #hg18:chr19:60575625:60573625
NM_000710 #hg18:chr14:95790311:95792311
NM_172212 #hg18:chr1:110252979:110254979
NM_000758 #hg18:chr5:131435383:131437383
NM_000759 #hg18:chr17:35423213:35425213
NM_000852 #hg18:chr11:67105861:67107861
NM_000903 #hg18:chr16:68320033:68318033
NM_000914 #hg18:chr6:154400135:154402135
NM_000952 #hg18:chr1:28377777:28375777
NM_000963 #hg18:chr1:184918178:184916178
NM_001038 #hg18:chr12:6356975:6354975
NM_001078 #hg18:chr1:100955884:100957884
NM_172197 #hg18:chr6:32262000:32260000
NM_000697 #hg18:chr17:6838127:6840127
NM_001191 #hg18:chr20:29776316:29774316
NM_001250 #hg18:chr20:44178312:44180312
NM_001561 #hg18:chr1:7925473:7923473
NM_001716 #hg18:chr11:118257776:118259776
NM_001778 #hg18:chr1:158950208:158948208
NM_001781 #hg18:chr12:9806763:9804763
NM_001838 #hg18:chr17:35977249:35975249
NM_001877 #hg18:chr1:205692292:205694292
NM_001993 #hg18:chr1:94781902:94779902
NM_002133 #hg18:chr22:34105086:34107086
NM_002160 #hg18:chr9:116922259:116920259
NM_002176 #hg18:chr9:21069942:21067942
NM_002188 #hg18:chr5:132019763:132021763
NM_172200 #hg18:chr10:6062147:6060147
NM_002198 #hg18:chr5:131856325:131854325
NM_002199 #hg18:chr4:185634696:185632696
NM_009588 #hg18:chr6:31660180:31658180
NM_002460 #hg18:chr6:334759:336759
NM_002467 #hg18:chr8:128815497:128817497
NM_002502 #hg18:chr10:104143452:104145452
NM_002608 #hg18:chr22:37972935:37970935
NM_002658 #hg18:chr10:75338895:75340895
NM_002800 #hg18:chr6:32927915:32929915
NM_002852 #hg18:chr3:158635300:158637300
NM_002982 #hg18:chr17:29604408:29606408
NM_002985 #hg18:chr17:31233489:31231489
NM_002986 #hg18:chr17:29634799:29636799
NM_002994 #hg18:chr4:75085279:75083279
NM_003005 #hg18:chr1:167868030:167866030
NM_003039 #hg18:chr1:9054256:9052256
NM_003152 #hg18:chr17:37691090:37693090
NM_003380 #hg18:chr10:17309303:17311303
NM_003897 #hg18:chr6:30822302:30820302
NM_003998 #hg18:chr4:103639517:103641517
NM_004048 #hg18:chr15:42788976:42790976
NM_004049 #hg18:chr15:78052697:78050697
NM_004591 #hg18:chr2:228384813:228386813
NM_004233 #hg18:chr6:14223843:14225843
NM_004355 #hg18:chr5:149774515:149772515
NM_004433 #hg18:chr1:200241695:200243695
NM_004613 #hg18:chr20:36229113:36227113
NM_004942 #hg18:chr8:7787608:7789608
NM_004994 #hg18:chr20:44068953:44070953
NM_005178 #hg18:chr19:49941870:49943870
NM_005191 #hg18:chr3:120763138:120761138
NM_005429 #hg18:chr4:177952888:177950888
NM_006225 #hg18:chr3:38048136:38046136
NM_006290 #hg18:chr6:138228273:138230273
NM_006509 #hg18:chr19:50194551:50196551
NM_006528 #hg18:chr7:93360000:93358000
NM_000657 #hg18:chr18:59139592:59137592
NM_014624 #hg18:chr1:151777340:151775340
NM_015727 #hg18:chr2:75281690:75279690
NM_020529 #hg18:chr14:34945694:34943694
NM_021155 #hg18:chr19:7720405:7718405
NM_022162 #hg18:chr16:49286550:49288550
NM_053056 #hg18:chr11:69163053:69165053
NM_173174 #hg18:chr8:27222915:27224915
NM_002787 #hg18:chr7:42940329:42938329

> -5000 bp upstream / +5000 bp upstream sequences
NM_000040 #hg18:chr11:116200833:116210833
NM_000043 #hg18:chr10:90735267:90745267
NM_000073 #hg18:chr11:117715310:117725310
NM_000074 #hg18:chrX:135553001:135563001
NM_000118 #hg18:chr9:129661804:129651804
NM_000201 #hg18:chr19:10237778:10247778
NM_000367 #hg18:chr6:18268352:18258352
NM_000417 #hg18:chr10:6149277:6139277
NM_000450 #hg18:chr1:167974802:167964802
NM_000546 #hg18:chr17:7536641:7526641
NM_000567 #hg18:chr1:157956002:157946002
NM_000575 #hg18:chr2:113264441:113254441
NM_000576 #hg18:chr2:113315826:113305826
NM_000577 #hg18:chr2:113586940:113596940
NM_000579 #hg18:chr3:46381636:46391636
NM_000584 #hg18:chr4:74820138:74830138
NM_000586 #hg18:chr4:123602329:123592329
NM_000590 #hg18:chr5:135264414:135254414
NM_000593 #hg18:chr6:32934725:32924725
NM_000594 #hg18:chr6:31646328:31656328
NM_000595 #hg18:chr6:31643071:31653071
NM_000600 #hg18:chr7:22728344:22738344
NM_000610 #hg18:chr11:35111992:35121992
NM_000625 #hg18:chr17:23156681:23146681
NM_000636 #hg18:chr6:160039342:160029342
NM_000639 #hg18:chr1:170889807:170899807
NM_000641 #hg18:chr19:60578625:60568625
NM_000710 #hg18:chr14:95787311:95797311
NM_172212 #hg18:chr1:110249979:110259979
NM_000758 #hg18:chr5:131432383:131442383
NM_000759 #hg18:chr17:35420213:35430213
NM_000852 #hg18:chr11:67102861:67112861
NM_000903 #hg18:chr16:68323033:68313033
NM_000914 #hg18:chr6:154397135:154407135
NM_000952 #hg18:chr1:28380777:28370777
NM_000963 #hg18:chr1:184921178:184911178
NM_001038 #hg18:chr12:6359975:6349975
NM_001078 #hg18:chr1:100952884:100962884
NM_172197 #hg18:chr6:32265000:32255000
NM_000697 #hg18:chr17:6835127:6845127
NM_001191 #hg18:chr20:29779316:29769316
NM_001250 #hg18:chr20:44175312:44185312
NM_001561 #hg18:chr1:7928473:7918473
NM_001716 #hg18:chr11:118254776:118264776
NM_001778 #hg18:chr1:158953208:158943208
NM_001781 #hg18:chr12:9809763:9799763
NM_001838 #hg18:chr17:35980249:35970249
NM_001877 #hg18:chr1:205689292:205699292
NM_001993 #hg18:chr1:94784902:94774902
NM_002133 #hg18:chr22:34102086:34112086
NM_002160 #hg18:chr9:116925259:116915259
NM_002176 #hg18:chr9:21072942:21062942
NM_002188 #hg18:chr5:132016763:132026763
NM_172200 #hg18:chr10:6065147:6055147
NM_002198 #hg18:chr5:131859325:131849325
NM_002199 #hg18:chr4:185637696:185627696
NM_009588 #hg18:chr6:31663180:31653180
NM_002460 #hg18:chr6:331759:341759
NM_002467 #hg18:chr8:128812497:128822497
NM_002502 #hg18:chr10:104140452:104150452
NM_002608 #hg18:chr22:37975935:37965935
NM_002658 #hg18:chr10:75335895:75345895
NM_002800 #hg18:chr6:32924915:32934915
NM_002852 #hg18:chr3:158632300:158642300
NM_002982 #hg18:chr17:29601408:29611408
NM_002985 #hg18:chr17:31236489:31226489
NM_002986 #hg18:chr17:29631799:29641799
NM_002994 #hg18:chr4:75088279:75078279
NM_003005 #hg18:chr1:167871030:167861030
NM_003039 #hg18:chr1:9057256:9047256
NM_003152 #hg18:chr17:37688090:37698090
NM_003380 #hg18:chr10:17306303:17316303
NM_003897 #hg18:chr6:30825302:30815302
NM_003998 #hg18:chr4:103636517:103646517
NM_004048 #hg18:chr15:42785976:42795976
NM_004049 #hg18:chr15:78055697:78045697
NM_004591 #hg18:chr2:228381813:228391813
NM_004233 #hg18:chr6:14220843:14230843
NM_004355 #hg18:chr5:149777515:149767515
NM_004433 #hg18:chr1:200238695:200248695
NM_004613 #hg18:chr20:36232113:36222113
NM_004942 #hg18:chr8:7784608:7794608
NM_004994 #hg18:chr20:44065953:44075953
NM_005178 #hg18:chr19:49938870:49948870
NM_005191 #hg18:chr3:120766138:120756138
NM_005429 #hg18:chr4:177955888:177945888
NM_006225 #hg18:chr3:38051136:38041136
NM_006290 #hg18:chr6:138225273:138235273
NM_006509 #hg18:chr19:50191551:50201551
NM_006528 #hg18:chr7:93363000:93353000
NM_000657 #hg18:chr18:59142592:59132592
NM_014624 #hg18:chr1:151780340:151770340
NM_015727 #hg18:chr2:75284690:75274690
NM_020529 #hg18:chr14:34948694:34938694
NM_021155 #hg18:chr19:7723405:7713405
NM_022162 #hg18:chr16:49283550:49293550
NM_053056 #hg18:chr11:69160053:69170053
NM_173174 #hg18:chr8:27219915:27229915
NM_002787 #hg18:chr7:42943329:42933329
