# Supplementary material for: Predicting transcription factor binding sites using local over-representation and comparative genomics
Source: BMC Bioinformatics. 2006 Aug 31;7:396. doi: 10.1186/1471-2105-7-396 (PMC1570149; doi:10.1186/1471-2105-7-396)
Supplement: Additional File 3 — H3 gene set. list of RefSeq identifiers of human, mouse, and rat genes that code for H3. [file 1471-2105-7-396-S3.SEQ]

> -2000 bp upstream sequences 

NM_002107 #hg18:chr1:224315043:224317043
NM_005324 #hg18:chr17:71289454:71287454
NM_003493 #hg18:chr1:226681648:226679648
NM_003529 #hg18:chr6:26126696:26128696
NM_003531 #hg18:chr6:26151617:26153617
NM_003532 #hg18:chr6:26331361:26333361
NM_003533 #hg18:chr6:27950077:27948077
NM_003534 #hg18:chr6:26381590:26379590
NM_003535 #hg18:chr6:27968548:27966548
NM_003537 #hg18:chr6:26142266:26140266
NM_021018 #hg18:chr6:26360813:26358813

NM_013548 #mm8:chr13:23549429:23551429
NM_175653 #mm8:chr13:23754985:23752985
NM_178203 #mm8:chr13:23757844:23759844
NM_178205 #mm8:chr13:23571829:23569829
NM_178206 #mm8:chr13:21723092:21725092
NM_178207 #mm8:chr13:21792861:21790861
NM_013550 #mm8:chr13:23771850:23769850

NM_053985 #rn3:chr10:106149044:106147044
